# Supplementary material for: Healthcare Facilities as Potential Reservoirs of Antimicrobial Resistant Klebsiella pneumoniae: An Emerging Concern to Public Health in Bangladesh
Source: Pharmaceuticals (Basel). 2022 Sep 7;15(9):1116. doi: 10.3390/ph15091116 (PMC9504507; doi:10.3390/ph15091116)
Supplement: Supplementary file 1 [file pharmaceuticals-15-01116-s001.zip]

Archive with 3 entries (3 files):
- Supplementary Table_S1.pdf
- Supplementary_Table_S2.xlsx
- Supplementary_Table_S3.xlsx
