# Supplementary material for: Healthcare Facilities as Potential Reservoirs of Antimicrobial Resistant Klebsiella pneumoniae: An Emerging Concern to Public Health in Bangladesh
Source: Pharmaceuticals (Basel). 2022 Sep 7;15(9):1116. doi: 10.3390/ph15091116 (PMC9504507; doi:10.3390/ph15091116)
Supplement: Supplementary file 1 [file pharmaceuticals-15-01116-s001.zip › Supplementary_Table_S2.xlsx]

## Sheet: Sheet1
Supplementary Table-2: A complete description of the β-lactamases and carbapenemases characterized in the 67 KP isolates
Sample ID	Hospital	Ward	Sanole Source	Sample Type	Sampling point	TEM	SHV	OXA-1	CTX-M1	CTX-M2	CTX-M9	IMP	KPC	VIM	NDM-1	OXA-48	v-ges
15	Rajshahi	Neonatal	Environmental	Swab	Floor	Yes	Yes	No	Yes	No	No	No	No	No	No	No	No
17	Rajshahi	Neonatal	Environmental	Swab	Floor	Yes	Yes	No	Yes	No	No	No	No	No	No	No	No
29	Rajshahi	Neonatal	Environmental	Swab	Bed pillow	Yes	Yes	No	Yes	No	No	Yes	Yes	No	No	Yes	Yes
30	Rajshahi	Neonatal	Environmental	Swab	Bed pillow	Yes	Yes	No	Yes	No	No	No	Yes	Yes	No	No	No
31	Rajshahi	Neonatal	Environmental	Swab	Bed pillow	Yes	Yes	No	Yes	No	No	No	Yes	Yes	No	No	No
32	Rajshahi	Neonatal	Environmental	Swab	Bed pillow	Yes	Yes	No	Yes	No	No	No	Yes	Yes	No	No	No
33	Rajshahi	Neonatal	Environmental	Swab	Bed pillow	Yes	Yes	No	Yes	No	No	No	Yes	Yes	No	No	No
34	Rajshahi	Neonatal	Environmental	Swab	Bed pillow	Yes	Yes	No	Yes	No	No	No	Yes	Yes	No	No	No
35	Rajshahi	Neonatal	Environmental	Swab	Bed pillow	Yes	No	No	Yes	No	No	No	Yes	No	No	No	No
36	Rajshahi	Neonatal	Environmental	Swab	Bed pillow	Yes	No	No	Yes	No	No	No	Yes	No	No	No	No
37	Rajshahi	Neonatal	Environmental	Swab	Bed pillow	Yes	Yes	No	Yes	No	No	No	Yes	Yes	No	No	No
46	Rajshahi	Pediatric	Environmental	Swab	Floor	Yes	No	No	No	No	No	No	No	No	No	No	No
48	Rajshahi	Pediatric	Patient	Swab	Nasal Throat	Yes	Yes	No	Yes	No	No	No	Yes	No	No	No	No
49	Rajshahi	Pediatric	Clinical	Swab	Nasal Throat	Yes	Yes	No	Yes	No	No	No	Yes	No	No	No	No
57	Rajshahi	Pediatric	Clinical	Swab	Nasal Throat	Yes	Yes	Yes	Yes	No	No	No	Yes	No	No	No	No
59	Rajshahi	Pediatric	Clinical	Swab	Nasal Throat	Yes	Yes	Yes	Yes	No	No	No	Yes	No	No	No	No
92	Rajshahi	Surgery	Environmental	Swab	Floor	Yes	Yes	No	Yes	No	No	No	Yes	No	No	No	No
93	Rajshahi	Surgery	Environmental	Swab	Floor	Yes	Yes	Yes	Yes	No	No	No	Yes	No	No	No	No
94	Rajshahi	Surgery	Environmental	Swab	Floor	Yes	Yes	No	Yes	No	No	No	Yes	No	No	No	No
95	Rajshahi	Surgery	Environmental	Swab	Bed pillow	Yes	No	Yes	Yes	Yes	No	No	Yes	Yes	No	No	No
96	Rajshahi	Surgery	Environmental	Swab	Bed pillow	Yes	Yes	No	Yes	No	No	No	Yes	No	No	No	No
116	Rangpur	Pediatric	Environmental	Swab	Bed pillow	Yes	No	Yes	Yes	No	No	Yes	Yes	Yes	Yes	Yes	No
117	Rangpur	Pediatric	Environmental	Swab	Floor	Yes	Yes	Yes	Yes	No	No	No	Yes	No	No	No	No
118	Rangpur	Pediatric	Environmental	Swab	Floor	Yes	Yes	Yes	Yes	No	No	Yes	Yes	No	Yes	No	Yes
119	Rangpur	Pediatric	Environmental	Swab	Floor	Yes	Yes	Yes	Yes	No	No	Yes	Yes	No	Yes	No	Yes
120	Rangpur	Pediatric	Environmental	Swab	Floor	Yes	Yes	Yes	Yes	No	No	Yes	Yes	No	Yes	No	Yes
122	Rangpur	Pediatric	Environmental	Swab	Floor	Yes	Yes	Yes	Yes	No	No	Yes	Yes	No	Yes	No	Yes
123	Rangpur	Pediatric	Environmental	Swab	Bed Pillow	Yes	Yes	Yes	Yes	No	No	No	No	Yes	No	No	No
125	Rangpur	Pediatric	Clinical	Swab	Nasal Throat	No	No	No	Yes	No	No	No	No	No	No	No	No
126	Rangpur	Pediatric	Clinical	Swab	Nasal Throat	Yes	Yes	No	Yes	Yes	Yes	Yes	Yes	No	No	No	No
127	Rangpur	Pediatric	Clinical	Swab	Nasal Throat	No	No	No	Yes	No	No	Yes	No	No	No	No	No
153	Faridpur	Surgery	Clinical	Swab	Pus Sample	Yes	Yes	No	Yes	No	No	No	No	No	No	No	No
154	Faridpur	Surgery	Environmental	Swab	Care Giver Hand	Yes	Yes	No	Yes	No	No	No	No	No	No	No	No
155	Faridpur	Surgery	Environmental	Swab	Care Giver Hand	No	Yes	No	Yes	No	Yes	No	No	No	No	No	No
157	Faridpur	Surgery	Environmental	Swab	Care Giver Hand	No	No	No	Yes	No	Yes	No	No	No	No	No	No
158	Faridpur	Surgery	Environmental	Swab	Care Giver Hand	No	Yes	No	No	No	Yes	No	No	No	No	No	No
171	Faridpur	Medicine	Environmental	Swab	Floor	Yes	Yes	No	Yes	No	No	No	No	Yes	No	No	No
172	Faridpur	Medicine	Environmental	Swab	Floor	No	No	No	No	No	No	No	No	No	No	No	No
175	Faridpur	Medicine	Environmental	Swab	Floor	No	Yes	No	No	No	No	Yes	Yes	No	No	Yes	No
176	Faridpur	Medicine	Environmental	Swab	Floor	Yes	Yes	No	Yes	No	No	Yes	Yes	No	No	Yes	Yes
177	Faridpur	Medicine	Environmental	Swab	Floor	Yes	Yes	No	Yes	No	No	No	Yes	No	No	No	No
178	Faridpur	Medicine	Environmental	Swab	Floor	Yes	Yes	No	Yes	No	No	Yes	Yes	No	No	No	No
179	Faridpur	Medicine	Environmental	Swab	Floor	Yes	Yes	No	Yes	No	No	No	No	No	No	No	No
181	Faridpur	Medicine	Clinical	Swab	Nasal Throat	Yes	Yes	No	Yes	No	No	No	No	No	No	No	No
182	Faridpur	Medicine	Environmental	Swab	Floor	Yes	Yes	No	Yes	No	No	No	No	No	No	No	No
184	Faridpur	Medicine	Clinical	Swab	Nasal Throat	Yes	Yes	No	Yes	No	No	No	No	No	No	No	No
185	Faridpur	Medicine	Clinical	Swab	Nasal Throat	No	Yes	No	Yes	No	No	Yes	Yes	No	No	No	No
188	Faridpur	Medicine	Environmental	Swab	Care Giver Hand	Yes	No	Yes	Yes	No	Yes	No	No	No	No	No	No
190	Faridpur	Medicine	Environmental	Swab	Care Giver Hand	Yes	Yes	Yes	Yes	No	No	No	No	No	No	No	No
215	Faridpur	Surgery	Environmental	Swab	Floor	Yes	Yes	Yes	Yes	No	No	Yes	Yes	No	Yes	No	Yes
218	Faridpur	Surgery	Environmental	Swab	Floor	Yes	No	No	Yes	No	Yes	No	No	No	No	No	No
245	Faridpur	Neonatal	Environmental	Swab	Bed Pillow	No	No	No	Yes	No	No	No	Yes	No	No	No	No
246	Faridpur	Neonatal	Environmental	Swab	Bed Pillow	Yes	Yes	No	Yes	No	No	No	No	No	No	No	No
247	Faridpur	Pediatric	Environmental	Swab	Bed Pillow	No	No	Yes	Yes	No	No	No	No	No	No	No	No
248	Faridpur	Pediatric	Environmental	Swab	Floor	No	No	Yes	Yes	No	No	Yes	Yes	No	No	No	No
249	Faridpur	Pediatric	Environmental	Swab	Floor	No	No	Yes	Yes	No	No	No	No	No	No	No	No
250	Faridpur	Pediatric	Environmental	Swab	Floor	No	No	Yes	Yes	No	No	No	No	No	No	No	No
251	Faridpur	Pediatric	Environmental	Swab	Floor	No	Yes	No	No	No	No	Yes	No	No	No	Yes	No
252	Faridpur	Pediatric	Environmental	Swab	Floor	Yes	No	No	Yes	No	No	No	No	No	No	No	No
253	Faridpur	Pediatric	Environmental	Swab	Floor	Yes	Yes	No	Yes	No	No	Yes	Yes	No	No	No	No
255	Faridpur	Neonatal	Clinical	Swab	Nasal Throat	Yes	Yes	No	Yes	No	No	Yes	Yes	No	Yes	Yes	Yes
256	Faridpur	Neonatal	Clinical	Swab	Nasal Throat	Yes	Yes	No	Yes	No	No	Yes	Yes	No	Yes	Yes	Yes
257	Faridpur	Neonatal	Clinical	Swab	Nasal Throat	Yes	Yes	No	Yes	No	No	Yes	Yes	No	Yes	No	Yes
259	Faridpur	Pediatric	Environmental	Swab	Bed Pillow	No	No	No	No	Yes	No	No	No	No	No	No	No
260	Faridpur	Pediatric	Clinical	Swab	Nasal Throat	No	No	Yes	Yes	No	No	No	No	No	No	No	No
261	Faridpur	Surgery	Environmental	Swab	Bed Pillow	Yes	No	No	Yes	No	Yes	No	No	No	No	No	No
262	Faridpur	Pediatric	Environmental	Swab	Floor	Yes	No	Yes	Yes	No	Yes	No	No	No	No	No	No
