# Supplementary material for: Healthcare Facilities as Potential Reservoirs of Antimicrobial Resistant Klebsiella pneumoniae: An Emerging Concern to Public Health in Bangladesh
Source: Pharmaceuticals (Basel). 2022 Sep 7;15(9):1116. doi: 10.3390/ph15091116 (PMC9504507; doi:10.3390/ph15091116)
Supplement: Supplementary file 1 [file pharmaceuticals-15-01116-s001.zip › Supplementary_Table_S3.xlsx]

## Sheet: Sheet1
Supplementary Table-3: The antimicrobial resistance profiles of 67 KP isolates
Name of Antibiotic	Cefuroxime	Cefixime	Ceftrioxone	Ceftazidime	Cefotaxime	Cefepime	Aztreonam	Imipenem	Meropenem	Amikacin	Nitrofurantoin	Tetracycline	Tigecycline	Nalidixic Acid	Ciprofloxacin	Trimethoprim/ Sulfamethoxazole	Chloramphenicol	Azithromycin	Fosfomycin
Abbreviat.	CXM	CFM	CRO	CAZ	CTX	FEP	ATM	IPM	MEM	AK	F	TE	TGC	NA	CIP	SXT	C	AZM	FOS
Conc. µg	30	5	30	30	30	30	30	10	10	30	300	30	15	30	5	25	30	15	50
Sample ID	2	5	1	3	4	6	7	8	9	10	11	12	13	14	15	16	17	18	19
15	R	R	R	R	R	R	R	S	S	R	R	R	R	S	S	R	S	R	R
17	R	R	R	R	R	R	R	S	S	S	R	R	R	R	R	R	S	R	R
29	R	R	R	R	R	R	R	R	R	R	R	R	R	R	R	R	S	R	R
30	R	R	R	R	R	R	R	S	S	R	R	R	R	R	R	R	S	R	R
31	R	R	R	R	R	R	R	S	S	R	R	R	R	R	R	R	S	R	R
32	R	R	R	R	R	R	R	S	S	R	R	R	R	R	R	R	S	R	R
33	R	R	R	R	R	R	R	S	S	R	R	R	S	R	R	R	S	R	R
34	R	R	R	R	R	R	R	S	S	R	R	R	R	R	R	R	S	R	R
35	R	R	R	R	R	R	R	S	S	R	R	R	S	R	R	R	S	R	R
36	R	R	R	R	R	R	R	S	S	R	R	R	R	R	R	R	S	R	R
37	R	R	R	R	R	R	R	S	S	R	R	R	S	R	R	R	S	R	R
46	R	R	R	R	R	R	R	S	S	R	R	R	S	R	R	R	S	R	R
48	R	R	R	S	R	R	R	S	S	S	S	R	S	S	S	R	S	R	S
49	R	R	R	R	R	R	R	S	S	S	R	R	S	S	S	R	S	R	R
57	R	R	R	R	R	R	R	S	S	S	S	R	S	R	R	R	R	R	S
59	R	R	R	R	R	R	R	S	S	S	R	R	R	R	R	R	R	R	S
92	R	R	R	R	R	R	R	S	S	S	R	R	S	R	S	R	S	S	S
93	R	R	R	R	R	R	R	S	S	S	S	R	S	S	S	R	S	R	S
94	R	R	R	R	R	R	R	R	S	S	R	R	S	R	R	R	S	R	S
95	R	R	R	R	R	R	R	R	S	S	S	R	R	R	R	R	S	R	R
96	R	R	R	R	R	R	R	S	S	S	R	R	S	S	R	R	S	R	S
116	R	R	R	R	R	R	R	R	R	S	R	R	R	R	R	R	R	S	S
117	R	R	R	R	R	R	R	S	S	S	R	S	S	R	R	R	S	R	S
118	R	R	R	R	R	R	R	R	R	R	R	S	S	R	S	R	S	R	R
119	R	R	R	R	R	R	R	R	R	R	R	S	S	S	R	R	S	R	R
120	R	R	R	R	R	R	R	R	R	R	R	S	S	R	S	R	S	R	R
122	R	R	R	R	R	R	R	R	R	R	R	S	R	R	R	R	S	R	R
123	R	R	R	R	R	R	R	S	S	R	S	R	S	R	R	R	S	R	R
125	R	R	R	S	R	R	R	S	S	S	S	S	S	S	S	R	S	S	S
126	R	R	R	R	R	R	R	R	R	R	R	S	R	R	R	S	S	R	S
127	R	R	R	R	R	R	R	R	R	R	R	S	S	S	S	S	S	R	S
153	R	R	R	R	R	R	R	S	S	S	R	R	S	S	S	R	S	S	S
154	R	R	R	R	R	R	R	S	S	S	S	R	S	S	S	R	S	S	S
155	R	S	R	R	R	S	R	S	S	S	S	S	S	S	S	S	S	S	S
157	R	R	R	R	R	R	R	S	S	S	R	S	S	S	S	S	S	S	S
158	R	R	R	R	R	R	R	S	S	S	R	S	S	S	S	R	S	R	S
171	R	R	R	R	R	R	R	S	S	S	S	R	S	R	S	R	S	S	S
172	R	R	R	R	R	R	R	S	S	S	R	R	S	S	S	R	S	S	S
175	R	R	R	R	R	R	R	R	R	S	R	S	R	R	S	S	S	R	S
176	R	R	R	R	R	R	R	R	S	R	S	S	S	S	S	S	S	R	S
177	R	R	R	R	R	R	R	R	R	S	R	R	S	S	S	R	S	R	R
178	R	R	R	R	R	R	R	R	R	S	R	R	S	R	R	R	S	R	R
179	R	R	R	R	R	R	R	S	S	S	R	R	S	R	S	R	S	R	S
181	R	R	R	R	R	R	R	S	S	S	R	R	S	S	S	R	S	R	S
182	R	R	R	R	R	R	R	S	S	S	S	R	S	S	S	R	S	R	S
184	R	R	R	R	R	R	R	S	S	S	S	R	S	S	S	R	S	S	S
185	R	R	R	R	R	R	R	R	R	S	S	R	S	R	S	R	S	R	S
188	R	R	R	R	R	R	R	S	S	S	S	R	S	R	R	R	S	R	S
190	R	R	R	R	R	R	R	S	S	S	S	R	S	S	S	R	S	S	S
215	R	R	R	R	R	R	R	R	R	R	R	S	S	R	R	R	S	R	R
218	R	R	R	R	R	R	R	S	S	S	S	R	S	S	S	R	S	R	S
245	R	R	R	R	R	R	R	S	S	S	R	R	S	S	S	R	S	R	S
246	R	R	R	R	R	R	R	S	S	S	R	R	S	S	S	R	S	R	S
247	R	R	R	R	R	R	R	S	S	S	S	R	S	R	S	R	S	R	S
248	R	R	R	R	R	R	R	R	R	S	R	R	S	R	S	R	S	R	S
249	R	R	R	R	R	R	S	S	S	S	S	S	S	R	S	S	S	R	S
250	R	R	R	R	R	R	R	S	S	S	S	S	S	S	S	S	S	S	S
251	R	R	R	R	R	R	R	R	S	S	R	S	S	R	S	S	S	S	S
252	R	R	R	R	R	R	R	S	S	S	R	R	R	R	R	R	S	R	S
253	R	R	R	R	R	R	R	R	R	S	R	R	R	S	R	S	S	R	S
255	R	R	R	R	R	R	R	R	R	R	R	R	R	S	S	R	S	R	S
256	R	R	R	R	R	R	R	R	R	R	S	R	R	S	S	R	S	R	S
257	R	R	R	R	R	R	R	R	R	R	S	R	S	S	S	R	S	R	S
259	R	R	R	R	R	S	R	S	S	S	S	S	S	R	S	R	S	R	S
260	R	R	R	R	R	R	R	R	R	R	R	R	S	R	S	R	S	R	S
261	R	R	R	R	R	R	R	S	S	S	S	R	S	S	S	R	S	R	S
262	R	R	R	R	R	R	R	S	S	S	S	R	S	R	R	R	S	R	S
